# Supplementary material for: Exploratory phase II trial of an anti-PD-1 antibody camrelizumab combined with a VEGFR-2 inhibitor apatinib and chemotherapy as a neoadjuvant therapy for triple-negative breast cancer (NeoPanDa03): efficacy, safety and biomarker analysis
Source: Signal Transduct Target Ther. 2025 Jul 21;10:237. doi: 10.1038/s41392-025-02337-1 (PMC12279984; doi:10.1038/s41392-025-02337-1)
Supplement: Supplementary file 4 — Raw data for olink detection [file 41392_2025_2337_MOESM4_ESM.xlsx]

## Sheet: Npx Data
Olink LC0423	Olink NPX Signature 1.15.0
NPX data
Panel	Olink Target 96 Immuno-Oncology(v.3114)	Olink Target 96 Immuno-Oncology(v.3114)	Olink Target 96 Immuno-Oncology(v.3114)	Olink Target 96 Immuno-Oncology(v.3114)	Olink Target 96 Immuno-Oncology(v.3114)	Olink Target 96 Immuno-Oncology(v.3114)	Olink Target 96 Immuno-Oncology(v.3114)	Olink Target 96 Immuno-Oncology(v.3114)	Olink Target 96 Immuno-Oncology(v.3114)	Olink Target 96 Immuno-Oncology(v.3114)	Olink Target 96 Immuno-Oncology(v.3114)	Olink Target 96 Immuno-Oncology(v.3114)	Olink Target 96 Immuno-Oncology(v.3114)	Olink Target 96 Immuno-Oncology(v.3114)	Olink Target 96 Immuno-Oncology(v.3114)	Olink Target 96 Immuno-Oncology(v.3114)	Olink Target 96 Immuno-Oncology(v.3114)	Olink Target 96 Immuno-Oncology(v.3114)	Olink Target 96 Immuno-Oncology(v.3114)	Olink Target 96 Immuno-Oncology(v.3114)	Olink Target 96 Immuno-Oncology(v.3114)	Olink Target 96 Immuno-Oncology(v.3114)	Olink Target 96 Immuno-Oncology(v.3114)	Olink Target 96 Immuno-Oncology(v.3114)	Olink Target 96 Immuno-Oncology(v.3114)	Olink Target 96 Immuno-Oncology(v.3114)	Olink Target 96 Immuno-Oncology(v.3114)	Olink Target 96 Immuno-Oncology(v.3114)	Olink Target 96 Immuno-Oncology(v.3114)	Olink Target 96 Immuno-Oncology(v.3114)	Olink Target 96 Immuno-Oncology(v.3114)	Olink Target 96 Immuno-Oncology(v.3114)	Olink Target 96 Immuno-Oncology(v.3114)	Olink Target 96 Immuno-Oncology(v.3114)	Olink Target 96 Immuno-Oncology(v.3114)	Olink Target 96 Immuno-Oncology(v.3114)	Olink Target 96 Immuno-Oncology(v.3114)	Olink Target 96 Immuno-Oncology(v.3114)	Olink Target 96 Immuno-Oncology(v.3114)	Olink Target 96 Immuno-Oncology(v.3114)	Olink Target 96 Immuno-Oncology(v.3114)	Olink Target 96 Immuno-Oncology(v.3114)	Olink Target 96 Immuno-Oncology(v.3114)	Olink Target 96 Immuno-Oncology(v.3114)	Olink Target 96 Immuno-Oncology(v.3114)	Olink Target 96 Immuno-Oncology(v.3114)	Olink Target 96 Immuno-Oncology(v.3114)	Olink Target 96 Immuno-Oncology(v.3114)	Olink Target 96 Immuno-Oncology(v.3114)
Assay	IL8	TNFRSF9	TIE2	MCP-3	CD40-L	IL-1 alpha	CD244	EGF	ANGPT1	IL7	PGF	IL6	ADGRG1	MCP-1	CRTAM	CXCL11	MCP-4	TRAIL	FGF2	CXCL9	CD8A	CAIX	MUC-16	ADA	CD4	NOS3	IL2	Gal-9	VEGFR-2	CD40	IL18	GZMH	KIR3DL1	LAP TGF-beta-1	CXCL1	TNFSF14	IL33	TWEAK	PDGF subunit B	PDCD1	FASLG	CD28	CCL19	MCP-2	CCL4	IL15	Gal-1	PD-L1	CD27
Uniprot ID	P10145	Q07011	Q02763	P80098	P29965	P01583	Q9BZW8	P01133	Q15389	P13232	P49763	P05231	Q9Y653	P13500	O95727	O14625	Q99616	P50591	P09038	Q07325	P01732	Q16790	Q8WXI7	P00813	P01730	P29474	P60568	O00182	P35968	P25942	Q14116	P20718	P43629	P01137	P09341	O43557	O95760	O43508	P01127	Q15116	P48023	P10747	Q99731	P80075	P13236	P40933	P09382	Q9NZQ7	P26842
OlinkID	OID00752	OID00753	OID00754	OID00755	OID00756	OID00757	OID00758	OID00759	OID00760	OID00761	OID00762	OID00763	OID00764	OID00765	OID00766	OID00767	OID00768	OID00769	OID00770	OID00771	OID00772	OID00773	OID05549	OID00775	OID00776	OID00777	OID00778	OID00779	OID00780	OID00781	OID00782	OID00783	OID05550	OID00785	OID00786	OID00787	OID00788	OID00789	OID00790	OID00791	OID00792	OID00793	OID00794	OID00795	OID00796	OID05551	OID00798	OID00799	OID00800
SC1	9.08144	4.8448	6.5557	3.71033	4.7734	-1.04892	5.43612	8.44706	5.9826	3.75703	8.9334	7.81462	0.82595	12.6301	4.88269	9.61329	9.71338	7.00395	-0.74704	8.29658	8.40896	4.10548	3.91356	5.26676	2.82521	2.41572	0.47074	8.82522	7.48788	11.0049	8.91196	4.64685	-0.12023	7.97483	8.81626	5.57355	0.00198	9.01718	11.0228	4.17863	7.30644	0.47091	10.941	8.27996	6.91109	4.30422	7.16611	6.35923	9.22252
SC2	8.98104	4.75995	6.27965	3.5671	4.65901	-1.67084	5.26408	8.41258	5.89216	3.64666	8.72837	7.63206	0.47335	12.554	4.6971	9.49531	9.62992	6.79879	-0.44292	8.36336	8.39926	3.91615	3.82556	5.18977	2.67393	0.66207	-3.39267	8.67928	7.2882	10.9286	8.83803	4.64464	-1.18627	7.79793	8.74328	5.51466	-0.56042	8.93699	10.973	3.76445	7.12385	0.14669	10.7517	8.09327	6.68975	3.95927	6.99798	6.13897	9.21256
WK-2025010603994	6.50354	7.03994	7.01921	2.61199	6.814	3.75136	6.01029	9.57426	6.96237	5.09152	8.87519	4.95505	0.79105	11.613	5.10939	10.4757	11.3865	7.73145	1.8807	11.3527	9.76855	3.2656	6.41623	6.03251	3.88641	2.55964	-0.11775	9.54271	8.071	11.0124	9.72558	4.91944	2.3281	8.72959	10.3884	5.5428	0.12994	9.2375	11.2522	8.27857	8.24825	0.63646	10.7645	6.53775	7.28254	3.07619	7.443	6.76773	9.49505
WK-2025010604032	6.11574	6.73158	6.8043	1.86107	5.2945	-0.73866	6.64844	7.26169	4.38081	3.26698	9.3536	2.33514	0.61987	12.4168	6.86181	11.4234	9.91685	7.88929	1.16517	10.6871	10.8365	3.65441	2.49996	6.47268	4.13432	1.72698	-0.37659	9.50938	7.87456	11.4088	11.6344	6.26594	3.80095	7.70438	9.31692	5.20408	-1.12438	8.69241	10.5663	10.8352	9.52218	0.39095	10.6127	6.59985	7.30195	3.71291	7.10917	7.20754	9.63582
WK-2025010603995	5.98232	4.5989	6.48083	1.62547	6.96561	-1.32959	5.42718	8.98544	5.9945	3.90589	8.3487	2.36113	-0.2516	11.8873	3.75619	9.54634	10.8953	7.61538	2.07893	6.8256	8.63687	3.29375	3.9235	5.44848	2.82595	1.63653	-0.00121	8.1125	7.88341	10.2525	8.79288	3.33037	1.50433	7.89769	10.8373	5.0762	-0.27409	8.8062	11.0657	6.99777	7.84915	-0.16329	10.667	7.77581	6.98278	3.74816	7.37054	5.59143	8.47492
WK-2025010603996	6.14094	4.81156	6.94013	1.96267	5.25847	1.08028	6.50578	7.46522	4.92805	3.47331	8.42531	3.04309	0.86105	11.5304	5.27589	9.55219	10.3818	7.8644	1.57388	8.34052	8.30898	3.77056	2.47182	5.58825	3.48563	1.68127	0.42975	8.54883	7.76511	10.8086	9.02694	3.60294	1.48833	7.37962	9.18332	3.41436	-0.43955	8.89925	10.5505	8.13152	7.57951	-0.04033	10.5856	7.91429	7.06018	3.16474	7.23499	5.58945	8.58977
WK-2025010604033	6.95077	5.00656	6.66135	2.37664	4.13803	-0.2703	6.49854	7.18102	5.69958	3.26699	8.81251	4.37008	0.75227	12.9296	5.95509	11.9726	10.7015	7.64411	0.38818	9.76397	9.47772	4.20594	2.43515	5.35565	3.54981	1.25697	1.37421	8.90567	7.02831	11.0859	9.77685	4.97346	1.109	7.85132	8.45842	3.9293	-0.69427	8.36949	10.8999	11.3874	7.30592	0.22199	10.0295	9.02579	7.3848	4.0722	7.01298	6.16173	9.03692
WK-2025010603997	5.04022	3.92989	6.33026	0.74354	4.319	-0.01234	5.28368	6.66019	3.1318	3.00624	7.97919	2.24281	0.09105	11.013	4.26447	8.89316	9.78035	7.4541	0.8714	6.26679	8.61996	3.62278	3.55981	4.71539	3.09603	1.65237	-0.84046	8.24226	7.7873	9.54544	8.57527	2.23357	-0.14175	6.58533	8.56536	3.65082	-0.76743	8.82619	9.76725	6.74052	7.74351	-0.67037	10.4448	5.0644	6.68838	3.64132	6.35072	5.58873	8.32391
WK-2025010604034	5.07748	4.70485	6.5259	0.71904	4.70481	-0.92315	5.7867	7.01092	3.69548	3.00532	8.63822	2.8455	-0.12407	11.5815	4.85225	9.44078	10.2895	7.57977	1.37106	7.67929	8.48766	3.53052	1.51616	6.23997	3.35544	1.43096	-4.81903	8.78549	7.67264	10.3329	8.75948	3.35945	-0.41237	6.87139	8.33562	3.82129	-0.4179	8.74463	9.72547	9.8021	7.74989	-0.26126	10.7814	5.55656	6.59866	3.0639	7.15651	5.81082	8.53483
WK-2025010604035	5.10805	5.43212	7.03173	0.86772	3.88868	1.18935	6.19802	6.98104	4.39095	2.61095	8.6293	2.79294	1.39374	11.6564	6.1355	9.60044	10.5662	7.82488	-0.5268	7.26044	9.72216	4.11962	1.88466	5.86021	3.14118	2.25517	-0.79021	8.29938	7.607	11.8063	9.17016	5.11403	1.78085	7.38079	8.4957	3.84142	-1.01551	8.44035	10.0038	7.74702	7.42812	0.15773	10.2558	6.83734	6.27452	2.91297	6.87432	5.53972	8.82405
WK-2025010603998	5.4211	4.58502	6.6646	0.53748	4.05417	-0.78244	5.41326	6.39529	4.0484	2.68782	8.35406	1.62195	1.02454	11.2019	5.00985	8.3836	10.1733	7.3592	0.79611	6.97694	9.23512	4.06776	1.79527	4.94065	2.90069	2.0045	-0.26326	7.92408	7.54794	10.3657	7.97514	3.30031	1.5331	7.14565	8.463	3.20575	-1.04229	8.10827	9.58858	6.50686	6.7931	-0.25223	10.2384	6.4233	6.05215	3.60472	6.83347	5.20466	8.63759
WK-2025010604036	5.73953	5.13028	6.68001	1.8332	3.59068	2.20673	5.37875	5.8878	3.03339	2.29489	9.27146	3.97303	0.49663	12.2097	3.58936	8.3921	10.1758	7.45379	0.55806	6.65941	8.65344	3.38194	2.10799	5.66	3.67293	2.50141	-0.57459	8.94713	7.54953	11.6129	7.40178	2.96345	0.64748	7.35245	7.42306	3.70585	-0.64287	8.94056	8.17048	9.34778	7.44784	-0.05887	10.4783	8.03202	5.97028	3.43061	7.28241	5.61959	8.82616
WK-2025010603999	9.39536	4.39516	6.22775	3.22403	4.5018	-0.85156	5.4576	6.73438	4.11148	3.11497	8.17639	2.57569	-0.03499	11.1196	3.78285	8.85771	9.99364	7.52831	1.23322	7.04491	8.55179	3.74953	4.90347	4.97362	3.31212	0.80351	-1.02453	8.10821	7.68673	10.3936	7.50605	3.38015	0.61391	7.09015	8.73561	3.90851	-0.5901	8.70369	9.79225	6.89788	7.78234	-0.02597	10.2694	7.95958	5.97666	3.74711	6.77119	5.69223	8.45031
WK-2025010604037	4.74596	4.85724	7.04215	0.51928	4.98136	-0.82812	5.37861	8.13916	4.51372	3.14849	9.35716	1.7508	0.27226	11.8451	4.05721	8.16537	9.51638	7.88767	0.53026	6.59515	7.80785	2.68104	2.62353	5.39124	3.43088	0.92746	0.88682	8.6534	7.87728	10.4955	8.11521	3.0609	0.13391	7.31607	9.05159	3.5212	-0.52813	8.89349	10.1521	6.53998	7.48006	-0.15706	9.99159	7.1692	6.5828	3.03869	7.1662	5.35025	8.13206
WK-2025010604000	4.22295	3.82123	6.69829	0.85452	4.5076	-0.60599	5.37777	6.02305	3.03352	2.94599	8.70408	2.19181	0.39473	10.8257	4.33726	7.65652	9.16094	7.41321	0.4825	6.88821	8.25569	3.17518	5.17676	5.14596	3.04637	0.61921	0.13499	7.6554	7.7511	9.47205	7.78994	3.12157	-0.60846	6.74437	9.01739	3.40317	-0.57117	8.82404	9.36399	6.58902	7.73882	-0.22297	9.54701	6.79794	6.34035	3.29919	6.76274	5.29668	8.11075
WK-2025010604038	4.91259	3.32117	6.43317	2.07154	1.58887	-0.4195	4.5067	2.33744	2.61982	2.43122	8.8472	6.8096	0.48091	10.6499	3.89475	7.64986	8.49107	5.33058	-0.38319	6.61836	9.62862	3.25254	1.77654	4.59096	3.26167	1.90967	0.54917	7.84339	6.73792	10.3683	7.78032	3.11881	0.87977	6.69507	6.84131	5.99291	0.05649	7.83004	7.13543	8.31025	6.55563	-0.56908	10.6658	6.03021	5.98331	4.26879	6.55896	5.41155	8.03383
WK-2025010604001	5.97937	4.36803	6.65174	1.8235	5.57615	-0.45358	5.4159	7.87585	4.72711	3.72176	8.76437	3.31305	-0.19023	11.5871	4.17892	9.53061	9.9483	7.89636	1.69739	6.7262	9.02315	4.61202	7.23145	5.33866	3.07234	0.64684	-2.28758	8.13788	7.81908	10.4421	8.22498	3.69299	1.46862	7.40818	10.1124	4.48871	-0.75064	8.90989	10.5561	6.94377	7.76362	-0.07479	10.6114	7.69043	6.79833	3.53868	6.97558	6.5721	8.31788
WK-2025010604002	4.89825	4.74357	6.59292	1.03627	4.14048	0.95581	5.59298	6.93578	4.83544	3.18992	8.60926	1.56401	0.49678	11.3513	4.8389	8.73491	9.48077	7.3083	1.55092	6.41448	9.21042	3.79872	5.14531	5.14791	3.05454	1.59901	0.47321	8.25036	7.51537	10.173	7.6306	3.3379	-0.51231	7.11781	8.99403	3.33088	-0.20604	9.03747	10.1646	7.43304	7.79739	0.12216	10.0536	7.18625	4.8111	3.57672	6.87081	5.19075	8.76494
WK-2025010604003	4.54718	3.57744	6.25975	1.10745	4.51989	-0.84016	5.15173	6.7595	5.16599	3.23675	8.11954	1.683	0.40906	11.06	4.97599	9.11612	9.10719	7.04483	0.27681	5.95469	8.50851	2.73039	5.1959	5.13043	2.9527	1.06563	-1.24104	8.17263	7.08798	10.2662	8.44651	3.72564	0.70224	7.01098	9.47501	3.34891	-1.00871	8.8149	10.327	6.63391	7.28573	-0.56226	9.60058	7.26658	6.42956	3.3995	6.85429	5.58938	8.38254
WK-2025010604039	8.01848	5.0115	6.8345	1.2557	5.11918	-0.48775	6.03454	7.74781	4.9555	2.73178	8.90676	3.49173	0.1085	12.1823	4.57958	12.1263	9.54936	8.47312	1.16106	8.71947	9.43801	3.4716	1.70974	6.84991	3.41861	0.51388	0.27902	9.35184	7.65677	11.12	12.9672	5.36409	-0.18176	7.50153	8.58784	6.38688	-0.16313	8.75202	10.5988	9.66795	8.87241	0.62931	11.7738	10.1426	5.7181	4.29216	7.45443	6.58725	9.20799
WK-2025010604004	5.74708	4.13533	6.36271	1.02483	3.01008	-0.22943	5.42863	6.45948	4.60376	2.59101	8.36945	1.91171	-0.5743	11.4642	3.72208	7.91675	9.40322	7.56841	-0.4808	6.3335	7.99577	3.58685	2.3339	4.97803	2.94985	1.53907	-0.53779	8.49567	7.57428	10.5761	8.54822	3.34432	-0.14332	7.24074	7.90318	3.7322	-0.77545	8.85461	10.1607	6.56826	7.52116	-0.41713	9.17545	7.50923	6.85774	3.01627	7.00115	5.32565	8.50657
WK-2025010604040	5.61052	3.90457	6.36143	1.28656	4.43207	-0.51621	5.36818	7.04544	5.08358	3.03721	8.24993	2.71106	-0.35424	11.4229	4.52869	9.19474	9.09251	7.33199	0.45406	7.03218	8.6155	2.72558	1.95128	5.32227	2.62336	2.00083	-1.18901	8.83036	7.0557	10.8723	9.37281	4.00183	0.40322	7.0159	9.19254	3.57006	-0.58649	8.58703	9.76535	7.12666	6.90832	-0.46302	9.51104	7.09619	6.49254	3.89779	7.22003	5.31784	8.41086
WK-2025010604005	4.28773	4.53835	6.28184	1.30269	1.85327	-0.91704	5.38356	3.94208	2.11248	1.89246	8.17075	1.2574	-0.14516	10.843	4.54209	8.79571	8.74991	7.51767	0.43726	7.11408	8.4066	3.27823	2.85306	5.11387	3.00143	1.17812	-1.01121	8.26019	7.34033	9.81788	7.97575	3.75723	0.03707	6.49113	5.95277	3.03561	-0.24273	8.79859	7.35628	7.60943	7.11021	-0.04073	10.728	8.24465	5.59389	3.11909	6.54643	5.24257	8.73116
WK-2025010604041	4.8594	4.14936	6.54388	1.48565	3.67412	-0.79586	5.317	5.99287	4.74278	2.11547	8.77823	1.97191	-0.68474	11.7614	4.08766	8.2073	9.45844	7.8528	0.18926	6.54537	7.972	3.75398	1.64311	5.11936	2.45936	0.75534	-0.76625	8.45022	7.43867	10.4853	8.41191	4.06162	0.11426	7.00813	6.16083	3.76184	-0.55549	8.81331	10.0371	6.74569	7.30092	-0.30867	9.5846	7.67837	7.00518	3.70472	6.98669	5.40227	8.48169
WK-2025010604042	4.74321	3.97826	6.62987	0.55872	3.34727	0.04446	5.57168	5.39722	5.71417	3.30435	8.15998	1.36855	-0.55346	10.5364	3.75744	8.77048	9.37056	7.18416	-0.19689	5.6192	8.54313	2.9068	6.07418	4.40033	2.88131	1.31361	-0.7984	7.72871	7.67213	9.59797	7.48688	3.75742	0.01544	7.35141	8.20847	4.0253	-0.73045	8.79663	11.1179	6.21759	7.61094	-0.28604	9.7456	6.81107	6.75589	3.11509	6.79579	5.3467	7.7763
WK-2025010604006	4.75393	4.30248	6.50207	0.27802	1.856	-0.45271	5.42159	4.74368	4.10659	2.3465	8.34229	1.04515	-0.68719	10.6768	3.81345	9.03345	8.36201	7.17695	-0.31555	6.19479	8.68746	3.53415	3.77582	4.75403	3.11504	0.88881	-0.67052	8.24423	7.39583	9.48141	7.26994	3.47514	1.22014	6.98542	7.78456	3.17277	-0.6681	8.76744	9.63941	6.80471	7.70042	-0.23554	9.63862	6.46689	5.42906	2.67716	6.52265	5.28001	8.3823
WK-2025010604043	5.44314	6.47954	7.1034	0.72529	2.67972	-0.90485	6.4343	4.36119	5.12405	2.86203	9.81754	3.81594	-0.1472	12.4411	4.93717	9.3695	9.95992	7.73351	-0.28009	8.84629	9.21404	4.25886	1.57634	6.22688	4.60878	2.21096	-3.08493	9.37555	7.50873	11.9438	8.31959	4.597	1.10827	7.90346	9.04813	4.03889	0.095	9.24618	10.2788	9.65921	7.49507	0.50154	11.8903	6.95194	6.92819	3.14788	7.51895	6.15909	9.46982
WK-2025010604007	5.56661	4.84258	6.45716	1.2707	4.19141	-0.48123	5.38054	7.01069	5.66283	3.33494	8.15446	2.63723	0.09791	11.2589	4.21839	9.59093	9.70581	7.97339	0.14822	6.84069	8.82249	3.138	6.62714	5.28918	3.52147	1.22494	-0.52779	8.32636	7.99589	10.247	8.0294	3.45142	1.75195	7.56889	8.53034	4.60213	-0.50168	9.01956	11.037	7.22367	7.84468	-0.06267	11.4108	7.59756	7.29649	3.02549	6.75517	5.80042	8.8298
WK-2025010604044	5.02457	5.50677	6.38723	0.20853	2.32274	-0.62347	5.69371	4.36002	4.14093	2.58913	8.58629	2.04176	-0.11702	11.5468	4.8233	9.00237	8.95427	7.91854	-0.41286	7.40538	8.55956	3.60702	1.72576	5.27015	3.59372	1.60606	1.32778	8.64834	7.74947	10.5142	7.73615	4.00238	1.60072	7.02462	8.14985	3.78832	-0.75894	8.62827	9.58266	7.33083	7.29106	0.06959	11.4321	7.11406	7.02305	3.58122	7.20257	5.9711	8.9086
WK-2025010604008	5.13185	4.10011	6.26995	2.50937	2.81694	-0.67972	5.16729	4.99841	4.24741	2.14761	7.96799	1.46817	-0.3397	10.8792	4.62588	8.26113	8.9353	7.26282	-0.20878	6.58318	8.54426	3.88317	5.86061	4.89589	2.81432	1.06284	-2.87173	7.47735	7.52293	9.97723	7.15126	2.64675	0.2765	6.54558	7.16515	2.56244	-0.53824	8.78299	9.25511	7.40558	7.95137	0.15337	9.83531	6.0467	7.80212	2.83579	5.79815	4.78081	8.31546
WK-2025010604045	4.02385	4.42951	5.94966	0.17851	2.21574	-0.80973	5.04262	4.07156	4.07132	2.01966	8.39582	1.45425	0.21748	10.9369	4.08801	7.65845	8.55704	7.53825	-0.58228	6.57015	8.266	2.73057	1.9571	4.76244	2.82346	1.37225	-0.99786	7.64886	7.34959	10.4841	7.41455	2.37756	0.43463	6.4743	6.25405	2.65403	-0.06878	8.6125	8.64922	8.97855	7.80254	0.13498	10.3901	5.45831	6.39788	3.37917	6.19467	4.92659	8.26138
WK-2025010604009	4.77861	3.84073	6.65438	0.96452	6.01878	-0.44384	5.31645	8.71681	5.47803	3.59415	8.05976	2.15393	0.2114	11.2176	3.92776	8.98252	10.1404	7.28648	1.20606	6.51105	9.46116	3.0937	3.32649	4.82893	2.73694	1.0322	-0.93458	7.83876	7.42021	10.7185	7.30649	2.97248	1.21609	7.78909	9.33707	4.63234	-0.65571	8.97835	10.8518	6.31317	7.2204	-0.37381	9.94883	7.28822	6.39912	3.89342	6.88178	5.27591	8.47089
WK-2025010604010	4.51676	4.21348	6.57862	-0.0132	1.7274	-0.13925	5.78888	3.19686	4.50661	2.69201	7.99587	1.38742	-0.38535	10.5073	3.76073	7.5931	8.86802	6.81621	0.52049	5.58059	8.61216	3.35816	2.30078	4.7357	2.4592	1.50926	-2.91225	7.3666	7.51436	9.38334	7.33518	2.71012	0.63249	7.14216	8.38498	2.85948	-0.8791	8.8004	9.27677	6.28458	7.48226	-0.08618	9.23003	7.07085	6.04899	3.26417	6.30342	5.28084	8.13192
WK-2025010604046	4.36867	4.12112	6.50748	0.70056	1.62856	-1.40577	5.02923	3.01813	2.93907	2.17322	8.25587	4.50801	-0.34432	11.7163	3.44687	8.3244	9.46258	7.50006	-0.496	7.76183	9.07493	2.95298	1.58271	5.06568	2.75948	1.80179	-1.47559	8.43123	7.21383	10.3222	7.57119	3.02709	0.93623	6.35688	6.43561	3.21829	-0.96484	8.49732	7.80337	8.57141	6.77353	-0.2808	10.2706	7.15953	6.58656	3.08044	6.90914	5.1447	8.6015
WK-2025010604011	4.23877	4.02532	6.33346	2.75566	3.06551	-1.29671	5.64373	6.52785	3.51199	2.56813	8.33506	2.01112	-0.47323	10.9955	4.35408	8.84989	8.8062	7.08475	0.14787	6.24275	8.663	3.04175	4.78872	5.04009	2.99214	1.79965	-0.27267	7.33005	7.69296	10.0328	7.81597	3.53177	0.514	6.97757	8.11907	2.97254	-0.84468	8.46008	9.51451	7.01791	7.54948	-0.00343	10.0413	7.17425	6.03975	3.11059	6.99228	5.28044	8.35793
WK-2025010604048	5.33516	4.43154	6.46194	1.10546	4.13688	-0.598	5.43018	6.66912	5.99474	3.37677	8.33914	1.68032	-0.30774	11.4401	4.48538	8.53079	10.0479	7.49902	-0.28543	6.39217	8.11334	2.91976	1.84961	5.02444	3.08384	1.16632	-0.74233	7.94514	7.79828	10.2981	7.46451	3.15795	0.79623	7.37389	7.37452	3.30843	-0.4506	9.12888	10.8152	6.82193	7.8806	-0.07162	10.5529	7.2635	6.03803	3.17703	7.07585	5.29914	8.81687
WK-2025010604012	4.63698	4.08852	6.46028	0.73367	2.5155	-0.37659	5.50616	4.74209	4.11818	2.92531	7.85414	1.87705	-0.39188	10.4752	4.9484	7.64636	9.26331	7.10929	-0.67051	5.78612	8.05217	2.33171	3.14375	4.58691	3.10876	0.91559	0.34154	7.53042	7.80206	9.98775	7.49161	3.42905	-0.01127	6.86869	7.7307	3.06568	-0.26986	8.91343	9.35242	6.94067	7.65534	0.54236	9.89556	6.62488	5.2571	3.54847	6.6705	5.23407	8.60624
WK-2025010604047	5.0478	4.72728	6.4229	1.45745	2.71742	1.10432	5.33925	4.73346	3.98308	1.44374	8.45396	2.03073	-0.89537	11.8039	3.50262	8.34082	9.13443	7.3731	-0.03199	7.42685	8.47374	4.13695	1.61073	5.07666	2.8358	0.56803	-1.01493	8.11793	7.25579	10.0904	7.77332	3.95027	0.96355	6.97213	6.67198	3.42189	-0.11651	8.76427	9.31048	8.23407	7.31849	-0.24725	10.2788	7.38153	6.83788	3.42577	6.30927	5.36203	8.19878
WK-2025010604013	4.12481	4.87075	6.27484	1.02807	2.60528	-0.08923	5.62228	5.59231	5.11102	3.24379	8.46058	3.64044	0.1032	10.9335	4.60479	7.63304	9.76758	7.39903	0.46514	6.82398	8.06821	3.41329	1.48617	5.14169	2.90382	1.12386	-0.83719	7.98806	7.09235	10.6008	7.87179	3.68938	0.96478	6.97722	8.18882	3.94956	-0.20804	8.56584	9.95855	6.59315	7.20478	-0.21554	9.58366	7.02148	5.8674	3.36565	6.9138	5.33772	8.74514
WK-2025010604049	5.79609	5.39075	6.30921	1.88499	4.49931	-0.19946	6.22237	8.22786	5.7165	3.65641	8.66922	5.77077	0.00088	10.9649	4.24246	7.49485	9.9262	6.93013	0.87738	6.80627	7.93697	3.43624	1.77957	5.03286	3.08082	1.63308	-0.37094	8.27285	6.96739	11.7672	7.97532	4.19513	1.39243	7.89837	8.39328	5.61578	-0.53091	8.49033	10.7627	8.54256	6.74537	-0.10522	9.21007	7.06212	6.48768	3.85282	7.40056	5.59325	9.05104
WK-2025010604014	4.90932	3.97003	6.55327	1.48585	2.94349	3.63939	5.55237	5.75448	2.61176	2.43017	8.09974	2.11751	-0.37965	10.849	4.12335	8.26441	8.71397	7.62563	-0.00209	6.03353	8.77076	2.96575	4.92767	5.16951	3.12439	0.53161	-0.0963	7.69923	7.52872	9.82199	7.38063	3.45554	0.43147	6.87466	7.41004	3.44775	-0.72202	8.54521	9.16769	6.92275	7.55223	-0.00364	9.52489	6.39453	5.39431	3.30911	6.57414	4.90176	8.41672
WK-2025010604050	4.70274	3.69693	6.39508	2.27992	1.75602	0.20245	5.30352	3.10972	4.19115	2.39807	8.24673	4.5985	-0.00202	10.7435	3.8535	7.5016	8.1207	7.2255	0.13533	5.2181	9.17997	2.37304	3.09869	5.11346	2.7394	1.53577	0.20629	7.94664	7.16458	10.1209	7.48257	3.28198	0.16529	7.05336	7.36657	5.42752	-0.30582	8.01442	9.55515	6.49597	6.87468	-0.24023	9.59861	6.04312	5.11467	4.08748	6.38251	5.52553	9.07546
WK-2025010604015	5.12925	3.97744	6.69292	0.65904	3.87892	0.24557	5.57371	6.96091	5.44224	3.56067	8.08573	3.78672	0.12136	10.4198	4.95413	8.35949	8.91292	7.40033	0.2905	6.44737	9.13949	3.29313	3.28281	5.10622	3.19934	0.11368	-0.03092	7.74086	7.89217	9.81386	7.80546	4.66432	0.197	7.56662	9.3156	3.90508	-0.22536	9.1082	10.9939	7.49029	7.98436	0.08712	9.75224	6.47668	6.02702	2.8826	6.55617	5.56159	8.48819
WK-2025010604051	5.76091	4.54735	6.3347	0.86641	2.11449	-1.10238	5.50705	4.28091	2.92201	1.56295	8.65702	1.644	-0.50592	11.0821	4.48951	10.0759	8.20893	7.56426	-0.2507	10.6778	8.88542	4.38046	1.1735	5.28556	2.65831	0.00642	0.40973	8.28261	7.38523	10.3842	8.16872	4.97573	-0.12209	6.49143	6.16242	3.38771	-0.42137	8.61014	8.42466	7.13202	8.3014	-0.26257	10.1238	6.62529	6.42042	3.32773	6.7611	5.74167	8.69745
WK-2025010604016	5.90811	3.94963	6.06485	1.02161	3.27604	-0.85166	5.29818	6.10685	5.53357	3.8923	7.88357	1.85467	-0.30306	10.7635	3.49567	8.47632	9.60577	7.56256	0.25522	6.74376	8.76639	3.07676	2.44299	5.11433	2.7292	0.81424	-0.76011	7.637	7.45339	9.69793	7.91331	2.72406	1.32935	7.63675	10.0149	3.69646	-0.08777	8.83157	11.0658	6.94986	7.91438	-0.01188	10.3747	7.39094	6.44878	3.22748	6.68581	5.32381	8.29252
WK-2025010604052	4.68375	4.71314	6.09249	-0.19288	1.925	-0.41028	4.91507	3.69143	3.48074	1.56354	8.4832	1.35719	-0.68872	11.18	3.89858	8.17673	9.17713	7.72203	-0.92985	6.76273	8.73413	2.65741	1.53003	6.01712	2.70642	0.24993	-1.55636	8.19869	7.64562	10.141	7.88818	3.5224	1.15144	6.80101	6.31378	3.75792	-0.69462	8.6822	9.27595	8.26425	7.89728	-0.74142	10.4342	6.69169	6.28532	3.17085	6.93614	5.25074	8.39288
WK-2025010604017	5.07131	3.9514	6.48064	2.08856	1.91838	-1.35447	5.17708	4.26336	3.22722	2.46998	8.11059	2.35324	-0.24179	11.3649	4.43319	8.13745	8.81896	7.64794	0.20078	6.66803	7.94879	3.53255	4.71833	4.8669	2.69707	2.12468	-0.2554	8.4259	7.40736	9.79259	7.81717	2.95617	0.86728	6.62801	7.03404	3.78124	-0.75762	8.60408	8.37839	6.73226	7.39534	-0.10333	10.6013	6.92278	6.44108	3.53325	6.76364	5.60985	8.7774
WK-2025010604018	4.53679	4.00926	6.49417	2.05289	2.05801	-0.44302	5.45997	2.09305	4.08911	2.10737	8.13541	2.68484	0.09091	10.9635	4.2888	7.96673	9.02367	7.77749	-0.12228	6.47616	8.6635	3.44228	4.06764	4.60384	2.47012	1.87856	-1.55278	7.88801	7.54881	9.66094	8.3397	2.52402	1.3771	6.59756	6.81619	3.40815	-0.67133	8.78316	8.82671	6.43461	7.68558	-0.37993	10.0688	7.33114	6.30204	3.37985	6.8074	5.20111	8.36552
WK-2025010604053	4.88349	4.60967	6.43362	1.85019	2.10824	-1.34103	5.24918	4.19766	3.70387	2.63999	8.91501	2.28702	-0.05777	11.4822	4.21426	9.0567	9.5808	7.50741	0.13581	7.05516	7.90667	2.8538	0.56933	5.19365	3.01413	1.17081	-0.46099	8.7296	7.34789	10.1344	7.60485	4.22902	0.8633	6.97793	7.89972	3.52519	-0.41947	8.81175	8.87637	7.4383	7.38058	-0.00226	10.776	7.21497	6.59723	3.33343	7.11638	5.64876	8.80163
WK-2025010604019	5.56575	4.58556	7.02974	1.73692	1.80527	-0.90412	5.47667	4.47632	5.93767	3.6721	8.46559	1.6269	0.20986	11.3542	4.63527	9.16742	9.88447	7.5825	-1.13074	7.19198	8.45435	3.89319	5.99151	5.18264	2.80241	2.74198	-0.95866	8.06135	7.50723	10.2307	8.65066	3.11609	0.49324	7.61648	7.66727	3.23857	-0.23975	9.071	10.9081	6.93387	7.96929	-0.15114	9.58681	7.09938	6.93569	3.42711	6.78057	5.53707	8.87615
WK-2025010604020	4.66916	3.52554	6.41398	0.99728	4.95137	-0.64984	5.53248	8.37009	5.59987	3.17273	8.47694	2.16421	0.22384	10.9816	3.22324	8.82628	9.69643	7.07456	0.76444	6.20973	8.45338	3.32747	2.00432	4.91437	2.85311	0.8999	-2.73946	7.89542	7.03265	11.229	8.02177	4.34466	0.6312	7.76556	9.29254	4.12599	-0.20962	8.64702	11.215	5.99703	7.24429	2.82953	10.9234	7.35982	6.65315	3.23524	6.53976	5.73694	7.90736
WK-2025010604054	4.88914	4.2445	6.1826	1.93332	4.10938	-1.24154	5.13814	6.728	5.16037	2.08167	8.23735	2.25306	-0.2966	11.8196	3.87849	8.27938	9.78828	7.16143	0.35473	6.0685	8.41254	3.16695	2.09967	5.0439	2.42957	2.06574	-4.10624	8.30175	7.44976	10.0836	8.43325	3.59188	1.3103	6.71091	7.20616	4.39375	0.24151	8.63125	10.2419	6.50537	7.6762	0.16593	10.2823	7.86727	6.34306	3.04343	6.65977	5.2535	8.51015
WK-2025010604021	4.78127	5.45349	6.69889	0.46361	1.77208	-0.4042	5.41062	2.98187	3.13987	1.56003	9.28346	2.77674	-0.24617	12.1067	5.42468	9.25552	9.63904	8.11187	-0.47669	7.58204	8.83766	3.76327	1.8068	6.12568	4.02867	1.92166	-0.34602	9.05281	7.38714	10.9105	8.22299	5.13129	0.16872	7.1869	6.44791	3.63721	-0.25028	9.00917	7.86045	7.64577	7.1328	0.2763	10.6156	8.57099	6.00919	3.55977	7.34875	5.61598	9.20372
WK-2025010604055	5.23332	6.46515	7.51967	2.05317	2.60743	-0.32044	6.45952	3.68455	3.41708	2.22617	9.65354	2.99553	0.67794	12.1249	6.48946	10.7308	10.152	8.40442	-0.14472	9.54182	9.31722	4.01153	2.10444	7.04496	3.97773	3.1409	-1.76945	9.25098	7.57687	11.7673	10.0579	6.50639	0.94389	7.44672	5.73952	4.22192	-0.7714	8.71294	8.70623	10.0855	8.42058	0.54741	11.1059	7.71821	7.18924	2.47184	7.21224	6.66767	9.58006
WK-2025010604056	4.21562	4.11716	6.74609	0.36211	1.4013	-0.30268	5.38248	3.28357	5.24536	2.96477	8.5939	1.93054	0.41794	11.034	4.34191	8.78102	9.55857	7.43763	-0.98972	7.70813	8.72034	3.99354	2.65432	5.22303	3.18332	0.47749	-0.64737	8.00441	7.39536	10.3534	8.08485	3.86292	-0.77279	7.12174	8.73792	3.12396	-0.43568	8.90836	10.2737	8.89609	7.48619	3.00765	10.0511	7.0735	6.25924	3.32993	6.898	5.3329	8.42978
WK-2025010604022	5.89352	4.32712	6.87785	1.26784	2.64394	2.20104	4.72651	4.56163	5.9569	3.3239	8.31053	1.33954	0.45205	11.3712	3.63381	8.1917	10.0436	7.36357	-0.19012	7.08198	7.45409	3.7652	4.20103	5.14469	2.80232	-0.19147	0.39878	8.21888	7.87174	10.1192	6.57601	3.3377	0.61447	7.80039	8.96504	3.25961	-0.01116	9.29229	10.9158	6.88302	7.34306	0.10243	10.1135	7.29181	5.46626	3.69132	7.33642	5.46143	8.04022
WK-2025010604057	3.73592	4.47487	6.55375	0.30724	2.47128	-0.5012	5.29385	4.12809	2.61154	1.42332	8.30651	1.27477	0.10283	11.1268	3.5702	8.81567	8.7774	7.54983	-0.66241	7.22216	8.5241	2.59941	3.02078	5.45313	2.86618	0.73823	-2.64633	8.10022	7.47231	10.2366	7.89559	5.47022	-0.38927	6.62676	6.1535	3.43168	-0.54693	8.77493	8.30013	6.54197	7.52331	-0.16038	10.0439	6.60751	6.96134	2.41982	6.72114	5.33963	8.00542
WK-2025010604023	5.31421	4.25939	7.23931	0.34946	1.50346	0.14467	5.65015	3.15542	4.137	3.60517	8.19145	1.65555	0.89678	11.0903	4.19142	8.43912	8.92918	7.67953	-0.03817	6.46548	7.98032	4.50565	4.45074	5.12028	3.20274	2.30837	-0.91086	8.19774	7.83737	10.4359	7.70926	4.0922	-0.17737	7.12889	7.37754	3.61552	-0.46473	8.88744	8.94286	6.56657	7.53889	0.37612	9.62954	7.22461	6.50108	3.06772	7.0005	5.67365	8.53623
WK-2025010604058	5.50825	4.54998	6.75639	1.56269	4.74832	-0.26143	4.73772	6.36985	4.81396	2.26281	8.49621	2.49817	-0.11291	11.2091	3.29608	9.10166	9.86244	7.25094	0.70581	8.06182	7.97938	4.13617	3.00755	5.47958	2.7469	1.08594	-0.39265	8.62744	7.50695	9.96192	7.6907	4.01598	0.4251	7.08581	7.66785	4.05446	-0.6391	8.73633	9.73989	7.53669	6.78961	-0.33602	10.7937	6.89156	5.3492	3.93158	7.10082	5.76743	8.42918
WK-2025010604024	4.96493	4.5285	6.18112	0.20662	3.07452	-0.60593	5.09591	5.73736	4.43057	2.09564	8.14633	2.84579	-0.23814	11.0035	4.91049	7.9544	9.46613	7.54299	0.15477	6.40651	8.77887	3.02228	3.55297	4.96671	2.66025	1.23065	-1.10288	8.10035	7.46347	9.9748	7.69231	4.30359	0.40316	6.6925	7.45125	3.4894	-0.40814	8.89507	9.66522	6.65295	7.33005	-0.35597	9.3923	7.13883	6.46883	2.98779	6.92922	4.90105	8.3299
WK-2025010604059	4.66796	4.75213	6.89886	1.03531	2.66143	-0.66929	5.47017	5.59061	4.11734	3.505	8.71229	1.75883	0.43441	11.022	3.26637	8.49616	9.39326	7.60845	0.00221	6.65521	7.84794	4.79158	2.75291	5.48677	2.92762	1.09267	-0.60031	8.24948	7.52207	10.6694	7.8967	3.83439	0.59035	7.21557	6.07597	3.56906	-0.48771	8.99803	9.27468	8.79372	7.19168	0.1941	10.0889	7.22308	6.42176	3.92947	7.01938	5.62093	8.47418
WK-2025010604025	5.93026	4.60352	6.53425	1.05066	4.0512	-0.12949	5.56164	7.77406	6.55509	4.3348	9.00841	1.99872	0.25539	11.0416	3.88634	9.59964	10.3255	7.57002	0.59148	6.21033	7.98433	3.4443	3.65014	4.9388	3.26811	1.8053	-1.31872	7.42255	8.01898	9.95332	7.42728	4.03119	0.55711	8.22217	9.4205	4.04235	-0.06264	9.38516	11.169	6.87079	8.35621	0.4691	9.72668	7.44573	6.48349	4.10744	6.91672	5.13871	8.4163
WK-2025010604026	5.16485	4.00053	6.40451	0.61133	1.61313	0.35878	5.2264	2.2153	2.52237	1.78995	9.45162	2.16605	0.30693	11.4407	4.402	8.74835	9.6447	8.14294	1.08534	7.0409	8.00135	4.76324	3.43232	5.3535	2.78601	2.37173	-3.19284	8.03077	7.67381	9.88102	7.82542	4.17899	0.52393	6.30461	6.01119	3.32277	-0.50408	8.59913	7.63946	7.0003	7.75183	0.18627	9.30678	7.54118	6.44431	3.47054	6.83771	5.45084	8.16381
WK-2025010604060	5.24074	5.86601	6.61005	0.61976	4.67966	-0.25326	5.18618	7.29952	5.66975	1.9978	9.22369	2.80626	0.3208	11.998	5.19003	8.19543	10.0074	7.50468	0.30914	6.91937	8.32799	3.16392	1.70004	6.08557	3.4642	1.60476	-0.14	8.83874	7.47291	10.8658	7.47565	6.04442	-0.18744	7.31531	7.409	4.468	-1.02458	9.21194	10.8481	7.23875	6.96569	0.09985	10.2028	7.25295	7.09807	2.95256	7.13002	4.99777	8.84299
WK-2025010604061	6.2396	4.45327	6.58778	1.81066	6.85651	-0.74224	5.77911	9.93918	6.88712	4.35914	9.11175	2.04285	-0.19874	12.587	3.23004	10.3769	11.1323	7.887	2.2488	7.29588	7.79363	3.32569	2.15314	6.52437	3.10565	2.00796	-0.71839	8.2575	7.70447	10.7809	8.43411	4.49626	0.31384	8.42079	8.43775	5.27744	-0.15214	9.37923	11.2589	6.97447	8.5558	0.12176	9.95802	8.02986	6.97614	3.37148	7.39542	5.64025	8.60663
MaxLOD	0.64002	-0.30877	-0.2011	-0.16556	0.47027	0.77202	0.27385	-0.43222	-0.55037	-0.16183	-0.0327	0.22817	-0.23496	-0.02946	-0.74568	-0.13288	-0.5546	-0.55911	-0.64534	-0.18326	-0.31045	-0.91636	-0.7815	-0.34238	-0.15785	0.77395	-0.49676	-0.08801	-0.62598	-0.52566	-0.32851	0.39009	-0.60009	-0.19084	0.15512	-0.04669	0.03645	-0.87263	0.05084	0.92425	-0.42803	-0.54769	0.39715	-0.40144	-0.76478	0.62626	0.05866	0.32629	-0.15665
PlateLOD	0.64002	-0.30877	-0.2011	-0.16556	0.47027	0.77202	0.27385	-0.43222	-0.55037	-0.16183	-0.0327	0.22817	-0.23496	-0.02946	-0.74568	-0.13288	-0.5546	-0.55911	-0.64534	-0.18326	-0.31045	-0.91636	-0.7815	-0.34238	-0.15785	0.77395	-0.49676	-0.08801	-0.62598	-0.52566	-0.32851	0.39009	-0.60009	-0.19084	0.15512	-0.04669	0.03645	-0.87263	0.05084	0.92425	-0.42803	-0.54769	0.39715	-0.40144	-0.76478	0.62626	0.05866	0.32629	-0.15665
Missing Data freq.	0	0	0	0.01429	0	0.88571	0	0	0	0	0	0	0.31429	0	0	0	0	0	0.08571	0	0	0	0	0	0	0.22857	0.58571	0	0	0	0	0	0.04286	0	0	0	0.92857	0	0	0	0	0.07143	0	0	0	0	0	0	0
Normalization	IPC Normalized	IPC Normalized	IPC Normalized	IPC Normalized	IPC Normalized	IPC Normalized	IPC Normalized	IPC Normalized	IPC Normalized	IPC Normalized	IPC Normalized	IPC Normalized	IPC Normalized	IPC Normalized	IPC Normalized	IPC Normalized	IPC Normalized	IPC Normalized	IPC Normalized	IPC Normalized	IPC Normalized	IPC Normalized	IPC Normalized	IPC Normalized	IPC Normalized	IPC Normalized	IPC Normalized	IPC Normalized	IPC Normalized	IPC Normalized	IPC Normalized	IPC Normalized	IPC Normalized	IPC Normalized	IPC Normalized	IPC Normalized	IPC Normalized	IPC Normalized	IPC Normalized	IPC Normalized	IPC Normalized	IPC Normalized	IPC Normalized	IPC Normalized	IPC Normalized	IPC Normalized	IPC Normalized	IPC Normalized	IPC Normalized
[truncated: 47 more columns]

## Sheet: sample info
Sample	SampleID	Group
WK-2025010603994	P001_pre	pre-NAT_pCR
WK-2025010603995	P002_pre	pre-NAT_pCR
WK-2025010603996	P003_pre	pre-NAT_pCR
WK-2025010603997	P004_pre	pre-NAT_pCR
WK-2025010604000	P007_pre	pre-NAT_pCR
WK-2025010604001	P008_pre	pre-NAT_pCR
WK-2025010604002	P009_pre	pre-NAT_pCR
WK-2025010604003	P010_pre	pre-NAT_pCR
WK-2025010604004	P012_pre	pre-NAT_pCR
WK-2025010604005	P015_pre	pre-NAT_pCR
WK-2025010604006	P016_pre	pre-NAT_pCR
WK-2025010604008	P019_pre	pre-NAT_pCR
WK-2025010604009	P020_pre	pre-NAT_pCR
WK-2025010604011	P022_pre	pre-NAT_pCR
WK-2025010604013	P024_pre	pre-NAT_pCR
WK-2025010604016	P028_pre	pre-NAT_pCR
WK-2025010604017	P029_pre	pre-NAT_pCR
WK-2025010604018	P030_pre	pre-NAT_pCR
WK-2025010604019	P031_pre	pre-NAT_pCR
WK-2025010604020	P032_pre	pre-NAT_pCR
WK-2025010604021	P033_pre	pre-NAT_pCR
WK-2025010604025	P037_pre	pre-NAT_pCR
WK-2025010603998	P005_pre	pre-NAT_non-pCR
WK-2025010603999	P006_pre	pre-NAT_non-pCR
WK-2025010604007	P017_pre	pre-NAT_non-pCR
WK-2025010604010	P021_pre	pre-NAT_non-pCR
WK-2025010604012	P023_pre	pre-NAT_non-pCR
WK-2025010604014	P025_pre	pre-NAT_non-pCR
WK-2025010604015	P027_pre	pre-NAT_non-pCR
WK-2025010604022	P034_pre	pre-NAT_non-pCR
WK-2025010604023	P035_pre	pre-NAT_non-pCR
WK-2025010604024	P036_pre	pre-NAT_non-pCR
WK-2025010604026	P038_pre	pre-NAT_non-pCR
WK-2025010604032	P001_post	post-NAT_pCR
WK-2025010604033	P003_post	post-NAT_pCR
WK-2025010604034	P004_post	post-NAT_pCR
WK-2025010604037	P007_post	post-NAT_pCR
WK-2025010604038	P008_post	post-NAT_pCR
WK-2025010604039	P009_post	post-NAT_pCR
WK-2025010604040	P010_post	post-NAT_pCR
WK-2025010604041	P012_post	post-NAT_pCR
WK-2025010604042	P015_post	post-NAT_pCR
WK-2025010604043	P016_post	post-NAT_pCR
WK-2025010604045	P019_post	post-NAT_pCR
WK-2025010604046	P020_post	post-NAT_pCR
WK-2025010604049	P024_post	post-NAT_pCR
WK-2025010604052	P028_post	post-NAT_pCR
WK-2025010604053	P029_post	post-NAT_pCR
WK-2025010604054	P030_post	post-NAT_pCR
WK-2025010604055	P031_post	post-NAT_pCR
WK-2025010604056	P032_post	post-NAT_pCR
WK-2025010604057	P033_post	post-NAT_pCR
WK-2025010604061	P037_post	post-NAT_pCR
WK-2025010604035	P005_post	post-NAT_non-pCR
WK-2025010604036	P006_post	post-NAT_non-pCR
WK-2025010604044	P017_post	post-NAT_non-pCR
WK-2025010604047	P021_post	post-NAT_non-pCR
WK-2025010604048	P023_post	post-NAT_non-pCR
WK-2025010604050	P025_post	post-NAT_non-pCR
WK-2025010604051	P027_post	post-NAT_non-pCR
WK-2025010604058	P034_post	post-NAT_non-pCR
WK-2025010604059	P035_post	post-NAT_non-pCR
WK-2025010604060	P036_post	post-NAT_non-pCR
